# Supplementary material for: The exocyst complex is an essential component of the mammalian constitutive secretory pathway
Source: J Cell Biol. 2023 Mar 15;222(5):e202205137. doi: 10.1083/jcb.202205137 (PMC10041652; doi:10.1083/jcb.202205137)
Supplement: Table S1 — lists gRNA sequences used for this work. [file JCB_202205137_TableS1.xlsx]

## Sheet: Table S1
Target Name	Sequence
ERC1_1	GTCGAACCAACAGTACGGGA
ERC1_2	GTGGATGCCATACTCACAGG
ERC2_1	GAGGAGACCTTGGCAAACGA
ERC2_2	GGCCACCGAAGAACAAGTAG
EXOC1_1	GATATGCCAAGCTGATGGAG
EXOC1_2	GCATACACCAAACTTATCAG
EXOC2_3	TTACGTCCTGCTAACCCGCT
EXOC2_4	TCAATGCCAAGCGGGTTAGC
EXOC3_1	CCAGCAAGGTGGGGTCACGG
EXOC3_2	CAAGGACGTCAAAGACGCCG
EXOC4_1	GAACAGAAGCATCTTTCACG
EXOC4_2	GAAGATCCCAGAAACAGTTA
EXOC5_1	GAGCAGTTAGAAGAATGTGT
EXOC5_2	GCGTACCAACTTACCACTGT
EXOC6_1	AAGTTACTGATACCAACCGA
EXOC6_2	TGACCCAAGGATTAGTAACC
EXOC6B_1	CCTGCATCGGGCCCACGCTC
EXOC6B_2	CCTGAGCGTGGGCCCGATGC
EXOC7_2	TTCTCCGTCTGCTTGTGCAC
EXOC7_5	GAATCTTGGCCATGCTTCCC
EXOC8_3	CTCCAGGTAGGAGATCTCGC
EXOC8_7	GCGAGTTCGACAGCTCACTG
MICAL3_1	TGGCTGTACGGAGACCACAG
MICAL3_2	GGATGGTCGGAGGAACACCT
PIP5K1A_1	AGGCTCAACCTACAAACGGC
PIP5K1A_2	CGTCGCTGGACACATAGAAT
PIP5K1B_1	TGCATAAGAACATCTCGTTC
PIP5K1B_2	TCCTGCAAGACATGCACGAA
PIP5K1C_1	CTGGGCATCGGCTACACCGT
PIP5K1C_2	GCTGATCGAGCTGTCCAACC
PPFIA1_1	GAAACGCTGGCCTTAACCCA
PPFIA1_2	ATAGCAGGTCAACTGAGCTG
RAB6A_1	AGTTCCACAATGTCCACGGG
RAB6A_2	CTACATTCGTGACTCCACTG
RIMS1_1	CCTGGTTCCAAATCTACACC
RIMS1_2	ATATTTCCTGGAGTGCGACT
STXBP1_1	AGACCTACCAGCTCTCACGG
STXBP1_2	CAAGGATGAAAATGATGAGG
STXBP2_1	AGGCACTGTCACCAACCCCG
STXBP2_2	GGTCATCAAGGATGTAATGG
STXBP3_1	GATGTCGAATTCTAACCCAG
STXBP3_2	GAAAGTACCTGAGATTCATG
UNC13B_1	GAACTGGTGCACAGAAGCGT
UNC13B_2	GAAGCTGTATGGTAAGGAGG
UNC13D_1	GGAGACCCAGAAGCACAAGA
UNC13D_2	GCAGCAGCACCATCAACCCA
