# Supplementary material for: The exocyst complex is an essential component of the mammalian constitutive secretory pathway
Source: J Cell Biol. 2023 Mar 15;222(5):e202205137. doi: 10.1083/jcb.202205137 (PMC10041652; doi:10.1083/jcb.202205137)
Supplement: Table S2 — details the post-analysis secretomics data set. [file JCB_202205137_TableS2.xlsx]

## Sheet: Table S2
Gene	logFC	AveExpr	t	P.Value	adj.P.Val	B
CGA	-2.26655	23.8406	-5.65947	3.78924e-05	0.00635317	2.33304
CA11	-2.17364	19.7287	-5.21515	8.98093e-05	0.00635317	1.47685
EFNA3	-2.10011	19.434	-5.12145	0.000108076	0.00635317	1.2932
A2M	-2.11605	25.327	-5.19231	0.000128402	0.00635317	1.18011
MSLN	-1.53663	27.4156	-4.92091	0.000161189	0.00635317	0.896831
TIMP1	-1.44832	28.1892	-4.90921	0.000165017	0.00635317	0.873567
FBLN2	-1.58651	27.2444	-4.79953	0.000205768	0.00679036	0.654874
TLL1	-2.46763	22.5109	-4.70316	0.000250069	0.00682967	0.461764
NAGA	-2.10076	22.1648	-4.54701	0.000343673	0.00682967	0.147125
CST3	-1.5801	27.6218	-4.48611	0.000389285	0.00682967	0.0239022
DNASE2	-1.57123	26.8696	-4.47288	0.000399989	0.00682967	-0.00290977
NBL1	-1.69346	22.9567	-4.46427	0.000407111	0.00682967	-0.0203544
LAMA5	-1.51525	29.022	-4.4038	0.000460944	0.00682967	-0.143063
NPTX1	-1.34327	29.2348	-4.33115	0.000535339	0.00682967	-0.290806
BMP1	-1.53043	26.0974	-4.31534	0.000553089	0.00682967	-0.323
CTSB	-1.29278	24.9636	-4.26895	0.000608703	0.00682967	-0.417533
CTSV	-1.36442	24.0603	-4.24738	0.000636476	0.00682967	-0.461538
SEMA7A	-1.8977	21.9556	-4.21029	0.000687265	0.00682967	-0.537231
GGH	-1.31928	28.8925	-4.20229	0.000698753	0.00682967	-0.553571
GRN	-1.6084	25.027	-4.18969	0.000717243	0.00682967	-0.579312
CTSZ	-1.40623	30.757	-4.1874	0.00072065	0.00682967	-0.583981
TPP1	-1.36661	27.2415	-4.1854	0.00072365	0.00682967	-0.588075
AGRN	-1.37155	29.3502	-4.17857	0.000733971	0.00682967	-0.60203
MANBA	-1.52008	25.2385	-4.17555	0.000738575	0.00682967	-0.608191
LAMA3	-1.71421	23.281	-4.17141	0.000744946	0.00682967	-0.616654
LGMN	-1.33376	25.9228	-4.15628	0.000768707	0.00682967	-0.647586
RNASET2	-1.71914	24.9199	-4.23537	0.000798852	0.00683462	-0.637195
SIAE	-1.36181	25.6057	-4.09684	0.000869722	0.00714855	-0.769158
GAA	-1.50078	24.5192	-4.08175	0.000897437	0.00714855	-0.80003
LGALS3BP	-1.63318	32.2675	-4.0287	0.0010022	0.00727003	-0.908637
SDF4	-1.182	29.2759	-4.02092	0.00101859	0.00727003	-0.924586
FBLN1	-1.19119	28.8447	-4.00638	0.00104991	0.00727003	-0.954363
NUCB1	-1.27443	30.2608	-4.00088	0.00106202	0.00727003	-0.965634
CFD	-1.35979	26.3902	-3.99726	0.00107005	0.00727003	-0.973038
SMOC1	-1.08338	28.6359	-3.97257	0.00112658	0.00743543	-1.02363
CLU	-1.23083	30.5128	-3.94268	0.00119907	0.00769405	-1.08488
ASAH1	-1.21001	24.7613	-3.92538	0.00124318	0.00776147	-1.12035
CTBS	-1.51875	23.2156	-3.88813	0.00134377	0.0081687	-1.19671
SEMA3F	-1.34223	24.988	-3.84639	0.00146626	0.00868479	-1.28227
LPL	-1.28555	24.3114	-3.81988	0.00154987	0.00876019	-1.33662
CTSL	-1.32614	27.8227	-3.81835	0.00155484	0.00876019	-1.33976
DPP7	-1.47256	23.314	-3.80348	0.00160397	0.00882182	-1.37024
CTSD	-1.16125	27.2663	-3.77581	0.00169959	0.00900202	-1.42695
LOXL2	-1.32761	26.0119	-3.76994	0.00172062	0.00900202	-1.43899
SERPINI1	-1.13021	28.0795	-3.76086	0.00175364	0.00900202	-1.45759
TGFB1	-1.1753	24.7603	-3.74621	0.00180827	0.00908064	-1.48761
GUSB	-1.54032	22.8419	-3.7015	0.00198576	0.00956252	-1.57919
PLOD1	-1.16496	28.2955	-3.68636	0.00204976	0.00956252	-1.6102
SVEP1	-1.21888	25.1565	-3.68544	0.00205375	0.00956252	-1.6121
FUCA1	-1.72946	22.1389	-3.68172	0.00206981	0.00956252	-1.61971
PCSK9	-1.13374	29.3259	-3.65213	0.00220222	0.00997474	-1.68028
IFI30	-1.12479	27.4527	-3.588	0.00251907	0.01096	-1.81146
GNPTG	-1.81883	20.5169	-3.58715	0.00252358	0.01096	-1.81321
AGA	-1.24966	24.0107	-3.57422	0.0025929	0.01096	-1.83963
PRG4	-1.63942	22.1945	-3.57117	0.00260952	0.01096	-1.84586
MAMDC2	-1.08467	27.5873	-3.554	0.00270518	0.0111588	-1.88094
PRCP	-1.24235	25.8381	-3.54108	0.00277947	0.0111682	-1.90734
TIMP2	-1.08326	27.1153	-3.53551	0.0028121	0.0111682	-1.9187
SIL1	-1.31141	23.3432	-3.52871	0.00285249	0.0111682	-1.93259
C1S	-1.32569	26.9003	-3.52058	0.0029015	0.0111708	-1.94918
NUCB2	-1.20088	25.3303	-3.50497	0.00299801	0.0112922	-1.98103
HEXA	-1.34738	26.1131	-3.49978	0.00303081	0.0112922	-1.99161
METRNL	-1.17422	23.4121	-3.48892	0.00310063	0.011369	-2.01377
PSAP	-1.0277	27.863	-3.43424	0.0034771	0.0125501	-2.12516
PLOD3	-1.12331	27.2851	-3.39997	0.00373595	0.0130301	-2.19488
B2M	-1.10882	30.9304	-3.38876	0.00382473	0.0130301	-2.21766
OAF	-1.10731	24.0227	-3.38798	0.00383093	0.0130301	-2.21923
FUCA2	-1.29089	27.0041	-3.38332	0.00386852	0.0130301	-2.22871
EFEMP1	-0.977931	28.0877	-3.38042	0.00389211	0.0130301	-2.2346
HEXB	-1.24133	27.6615	-3.3515	0.00413506	0.0136457	-2.2933
PLAUR	-1.53721	19.7608	-3.34466	0.00419474	0.0136477	-2.30719
LAMA1	-1.12174	29.2065	-3.32405	0.0043796	0.0138872	-2.34896
TSKU	-1.18897	23.0099	-3.32307	0.00438859	0.0138872	-2.35094
HTRA1	-1.1294	25.1957	-3.31636	0.00445071	0.0138934	-2.36455
C3	-1.60018	27.3833	-3.52916	0.00478264	0.0139847	-2.2778
INSL4	-1.25655	24.184	-3.29369	0.00466687	0.0139847	-2.41044
TOR1B	-1.07098	24.2588	-3.28655	0.00473703	0.0139847	-2.42488
PLA2G15	-1.05016	23.8094	-3.28545	0.004748	0.0139847	-2.42711
CTSC	-1.00491	29.2632	-3.28367	0.00476566	0.0139847	-2.4307
PRSS56	-1.13397	27.4279	-3.25453	0.00506499	0.0146252	-2.48958
SGSH	-1.57505	22.2317	-3.23809	0.00524204	0.0149495	-2.52277
HSPG2	-1.13065	30.5354	-3.21738	0.00547382	0.0152775	-2.56453
MINPP1	-1.04139	23.5509	-3.21602	0.00548932	0.0152775	-2.56726
LCN1	-1.86915	21.7658	-3.20806	0.00558132	0.0152906	-2.5833
PLBD2	-1.1145	24.7956	-3.2042	0.00562643	0.0152906	-2.59106
HSPA13	-0.937933	25.8029	-3.15333	0.00625633	0.0168048	-2.69332
HYAL1	-1.01389	24.4578	-3.14718	0.00633713	0.0168262	-2.70567
METRN	-1.24467	18.6371	-3.13628	0.00648266	0.017017	-2.72753
FBLN5	-1.47511	20.7773	-3.12017	0.00670397	0.0174002	-2.75982
CTSA	-1.06601	26.0745	-3.09049	0.00713106	0.0183031	-2.81917
PCOLCE2	-1.06797	26.3294	-3.07919	0.0073007	0.0185326	-2.84175
CRLF1	-0.987736	23.6422	-3.06935	0.00745153	0.0187098	-2.86138
SERPING1	-2.38426	25.011	-3.6804	0.00771186	0.0191553	-2.50651
PXDN	-0.934617	28.1508	-3.01991	0.00825738	0.0202921	-2.95984
OLFML2A	-1.35483	23.0884	-2.99455	0.00870318	0.021107	-3.01018
LTBP4	-1.617	21.2754	-2.99076	0.00877175	0.021107	-3.01768
CREG1	-0.909299	24.2984	-2.93831	0.00977753	0.023227	-3.12142
IGFBP7	-0.842965	27.8365	-2.93388	0.00986763	0.023227	-3.13017
SRGN	-1.12709	24.05	-2.92964	0.00995443	0.023227	-3.13853
PPT1	-0.875799	25.0101	-2.89506	0.0106909	0.024696	-3.20658
LAMB2	-2.048	22.3535	-3.0354	0.0115199	0.0263474	-3.14585
LEPRE1	-0.964384	23.9457	-2.82163	0.0124352	0.0281622	-3.35031
GM2A	-0.907437	24.4273	-2.77921	0.0135655	0.0304007	-3.43281
OS9	-1.62251	21.5677	-2.77486	0.0136869	0.0304007	-3.44125
CD59	-1.94795	21.0584	-2.85574	0.0143379	0.0315434	-3.4031
NEU1	-0.884631	24.1747	-2.72323	0.0152103	0.0330677	-3.54105
RTN4R	-1.15862	19.7178	-2.7198	0.0153171	0.0330677	-3.54766
CRTAP	-1.09786	22.7036	-2.70249	0.0158672	0.0339382	-3.58096
NPC2	-1.00316	22.8926	-2.68274	0.0165181	0.0350063	-3.61887
MATN2	-1.03169	22.9967	-2.6046	0.0193544	0.0406442	-3.76784
FSTL3	-0.763007	24.6081	-2.58461	0.0201517	0.0417711	-3.80568
HYOU1	-0.754839	24.8767	-2.58214	0.0202526	0.0417711	-3.81036
COL5A3	-1.22131	21.1149	-2.54915	0.021644	0.0442456	-3.87252
CD55	-0.851741	25.6945	-2.52137	0.0228863	0.046375	-3.92463
NOG	-0.887	23.2528	-2.50552	0.0236249	0.0474553	-3.95425
STC2	-1.00851	22.7822	-2.49966	0.0239041	0.0476022	-3.96519
SPOCK1	-0.771503	25.9546	-2.47418	0.0251531	0.0496612	-4.01259
AOC1	-2.5526	21.5902	-2.77999	0.0254224	0.0497676	-3.76676
LTBP3	-1.37689	21.4602	-2.45506	0.0261309	0.0507248	-4.04803
CFB	-1.75523	24.5879	-2.78286	0.02648	0.050829	-3.78548
F10	1.52793	21.0805	2.46717	0.0266247	0.050829	-4.04581
PRNP	-1.03267	22.2271	-2.42281	0.0278624	0.0527558	-4.10753
CPA4	-0.833386	27.3316	-2.41632	0.0282238	0.0530056	-4.11947
LRG1	-2.14054	23.4352	-2.72149	0.0295291	0.0550099	-3.88596
FGFBP3	-0.742969	29.7569	-2.37824	0.0304346	0.0560646	-4.1892
SEMA3B	-0.712067	26.2765	-2.37581	0.0305807	0.0560646	-4.19362
BMP6	-0.83944	24.1711	-2.3272	0.0336537	0.0612126	-4.28183
CCDC80	-0.923329	22.6756	-2.30529	0.0351312	0.0634009	-4.3213
HSPA5	-0.662451	29.2701	-2.2924	0.0360286	0.0645163	-4.34444
CHID1	-0.807716	23.1625	-2.27298	0.0374214	0.066495	-4.37918
CTSF	-1.03613	21.6939	-2.25554	0.0387146	0.0682678	-4.41025
C1R	-1.13219	22.3549	-2.20529	0.0426779	0.0746863	-4.49911
NENF	-0.742602	23.665	-2.18879	0.0440595	0.0762497	-4.52807
LIPA	-0.669631	24.4194	-2.18677	0.0442315	0.0762497	-4.5316
APOC3	0.846041	23.3563	2.1765	0.0451145	0.0771959	-4.54954
ARSA	-0.886917	22.911	-2.13965	0.0484218	0.0822458	-4.6136
LOX	-1.59595	20.7632	-2.20619	0.0498991	0.0829258	-4.55803
SMPDL3A	-1.26003	20.0681	-2.14839	0.0493145	0.0829258	-4.61132
COL12A1	-0.825349	28.3426	-2.14249	0.0498621	0.0829258	-4.62137
PLOD2	-0.726355	26.4897	-2.08747	0.0534867	0.088253	-4.70327
CUTA	-0.620714	25.4097	-2.07446	0.0548222	0.0898151	-4.72542
BMP2	-1.56105	21.477	-2.14156	0.0556625	0.0901275	-4.6617
WFDC1	-1.29331	20.9578	-2.0819	0.0558171	0.0901275	-4.72373
LTF	-0.786622	18.5114	-2.06151	0.0561834	0.0901275	-4.74742
IGFBP3	-0.819268	22.6646	-2.05051	0.0573623	0.0908914	-4.76603
FAM3C	-0.795608	23.18	-2.04973	0.0574465	0.0908914	-4.76734
RCN3	-0.609912	25.3569	-2.0347	0.0590973	0.0928671	-4.79268
SERPINE2	-0.586845	28.5592	-2.0261	0.0600614	0.0933415	-4.80713
MATN3	-0.939022	21.0524	-2.02481	0.0602073	0.0933415	-4.8093
ECM1	-2.26943	21.7895	-2.22425	0.0610986	0.0940919	-4.61528
PPT2	-0.681795	23.7152	-2.00558	0.0624187	0.0949756	-4.84146
KDELC1	-0.594172	17.295	-2.00493	0.0624948	0.0949756	-4.84255
GBA	-0.703639	25.0466	-1.99768	0.0633489	0.0956444	-4.85463
COL5A1	-0.615661	27.7862	-1.9908	0.0641678	0.0962517	-4.86606
CYR61	-0.560307	25.8136	-1.8702	0.0801839	0.1195	-5.06268
RCN1	-0.562029	27.1149	-1.84191	0.0844221	0.12501	-5.10768
TWSG1	-2.66302	22.9358	-2.10865	0.0879541	0.12941	-4.84229
MAN2B2	-2.0945	20.9727	-1.93636	0.0937868	0.135405	-5.02972
PPIB	-0.524964	28.5879	-1.78796	0.0930605	0.135405	-5.19229
PRSS23	-0.556915	27.0159	-1.78559	0.0934577	0.135405	-5.19598
GAL	-0.821223	22.8808	-1.74148	0.101117	0.14508	-5.26386
ALPPL2	-0.767967	19.4823	-1.72186	0.104697	0.14929	-5.29369
AZGP1	-0.891649	22.0545	-1.70751	0.107385	0.152183	-5.31537
CTGF	-0.492662	25.3226	-1.70269	0.1083	0.152545	-5.32261
ADAMTSL4	-0.853139	19.9711	-1.68738	0.111255	0.155757	-5.34555
UGGT1	-0.628962	22.8417	-1.65695	0.117337	0.163283	-5.39073
DCD	-1.05604	24.5045	-1.76006	0.118844	0.164389	-5.2711
TINAGL1	-0.623251	24.3018	-1.64389	0.120032	0.165045	-5.40993
PKDCC	-0.814089	20.0069	-1.59911	0.129687	0.177264	-5.475
FN1	-0.922157	22.6632	-1.60825	0.133495	0.181396	-5.46667
CALR	-0.44359	29.6925	-1.52501	0.14711	0.198727	-5.5798
C1RL	-0.767009	20.8794	-1.51888	0.148636	0.198969	-5.58831
P4HA1	-0.712448	19.9713	-1.51465	0.149695	0.198969	-5.59415
ARSB	-0.710729	20.8805	-1.51395	0.149872	0.198969	-5.59513
ADAMTS1	-0.665685	20.8901	-1.47498	0.159953	0.211137	-5.64848
VTN	-0.394358	25.7093	-1.35168	0.195595	0.256719	-5.81023
EPDR1	-0.661331	20.4527	-1.33051	0.202318	0.261585	-5.8369
TIMP3	-0.588138	20.5638	-1.3303	0.202385	0.261585	-5.83716
NTN4	-0.662151	21.0124	-1.32932	0.2027	0.261585	-5.83839
MYDGF	-0.40423	25.3082	-1.31731	0.206602	0.265139	-5.85336
NRD1	-0.38711	25.5415	-1.25008	0.22955	0.292961	-5.93512
WNT5A	0.641995	21.4701	1.23077	0.236496	0.300167	-5.95796
M0QZD8	0.552555	22.54	1.21538	0.242148	0.305662	-5.97595
C1QTNF3	-0.692719	20.6856	-1.20112	0.247478	0.310692	-5.99245
GANAB	-0.364726	25.5325	-1.18129	0.255041	0.316331	-6.01514
MCFD2	-0.529766	20.758	-1.17903	0.255913	0.316331	-6.0177
RCN2	-0.403175	23.6151	-1.17861	0.256077	0.316331	-6.01819
P4HB	-0.32056	28.9216	-1.14648	0.26874	0.330207	-6.0542
GDF15	0.686413	21.271	1.12878	0.275914	0.337229	-6.07368
CALU	-0.343159	26.6781	-1.12001	0.279519	0.338081	-6.08323
PDIA4	-0.345847	26.9781	-1.11996	0.279539	0.338081	-6.08328
SDF2L1	-0.540443	21.4028	-1.05912	0.30554	0.366609	-6.14783
TXNDC12	-0.341808	24.0341	-1.05739	0.306301	0.366609	-6.14961
CNPY2	-0.389327	23.2723	-1.04345	0.312513	0.372116	-6.16394
MUCL1	-0.447397	22.9764	-1.01222	0.326751	0.387074	-6.19544
MESDC2	-0.46528	21.695	-1.00651	0.329405	0.388227	-6.20111
CRISPLD2	0.440224	19.7852	0.967646	0.347865	0.407903	-6.23894
CREG2	-0.449821	22.0788	-0.958608	0.35226	0.410003	-6.24755
TNC	-0.541176	20.6529	-0.956673	0.353206	0.410003	-6.24939
PAPPA	-0.398319	22.2413	-0.907174	0.378003	0.435187	-6.29517
MANF	-0.388645	22.4327	-0.905875	0.378669	0.435187	-6.29635
PDIA3	-0.241004	28.5691	-0.838472	0.414326	0.473559	-6.35508
PRDX4	-0.266487	24.9894	-0.835114	0.416158	0.473559	-6.3579
GAS6	0.334767	19.9552	0.786482	0.443273	0.501942	-6.39755
PRKCSH	-0.246208	25.8186	-0.77868	0.447725	0.504509	-6.40371
COLGALT1	-0.349874	21.2381	-0.748533	0.465185	0.521515	-6.42697
HPSE	-0.360659	22.1641	-0.744737	0.467412	0.521515	-6.42983
DKK 2.00	-0.353789	21.1493	-0.741038	0.46959	0.521515	-6.43261
SEMA3C	-0.275984	22.9255	-0.729506	0.476416	0.526565	-6.4412
POFUT1	-0.282268	19.5558	-0.710963	0.487516	0.536268	-6.45475
ERO1L	0.302968	21.5495	0.623719	0.541752	0.593103	-6.51407
DNAJB11	-0.201435	23.6979	-0.60696	0.552538	0.602058	-6.52462
TXNDC5	-0.187102	24.9182	-0.584422	0.567224	0.615159	-6.53838
STATH	-1.53796	20.5824	-0.606727	0.574239	0.619856	-6.50146
IL6	-0.20974	26.136	-0.540046	0.596729	0.641137	-6.56401
COL4A1	-0.267514	21.5291	-0.50047	0.623674	0.666985	-6.58522
SERPINH1	-0.145938	27.2793	-0.476891	0.639997	0.681288	-6.59712
ERP29	0.153512	24.9144	0.445675	0.661905	0.701377	-6.61201
THBS4	-0.391333	20.2506	-0.430276	0.679606	0.716845	-6.61286
PDIA6	0.109581	26.0767	0.348381	0.732173	0.767302	-6.65209
HSP90B1	-0.102258	28.2021	-0.34553	0.734274	0.767302	-6.65312
CEMIP	-0.161293	21.0328	-0.341282	0.737408	0.767302	-6.65463
ADM	-0.176667	18.4388	-0.327885	0.749207	0.772556	-6.6579
TFPI	-0.158272	22.213	-0.324948	0.749503	0.772556	-6.6603
RNASE4	-0.150069	20.214	-0.320927	0.75249	0.772556	-6.66165
FKBP10	-0.187385	21.6922	-0.314657	0.757158	0.773909	-6.66372
ANG	-0.274738	19.7613	-0.215757	0.837106	0.849882	-6.68838
ART4	0.19534	22.3931	0.210991	0.838844	0.849882	-6.69049
SUMF2	-0.0551976	21.2916	-0.106574	0.916474	0.924479	-6.7095
MMP12	-0.0317235	26.1372	-0.100625	0.92112	0.925125	-6.71015
FJX1	-0.0210468	20.362	-0.0481098	0.962234	0.962234	-6.71424
