# Supplementary material for: The exocyst complex is an essential component of the mammalian constitutive secretory pathway
Source: J Cell Biol. 2023 Mar 15;222(5):e202205137. doi: 10.1083/jcb.202205137 (PMC10041652; doi:10.1083/jcb.202205137)
Supplement: Table S3 — lists all oligos used for qPCR. [file JCB_202205137_TableS3.xlsx]

## Sheet: Sheet1
Gene Name	Sequence Fw	Sequence Rv
ERC1	AGATAGCTGAGTTGGAAAGGC	AGAGCTGTCGTTGAGATTGTC
ERC2	ACAAGCAACTGACCAACCTG	CATCTCTTTCTCGCTGTTCTTTC
EXOC1	TGTTCAGAGTTCAGGGAATCG	GCTCCAGTTCACTTAGTACCTG
EXOC2	TCACACCTTCCTAAATATCGCAG	TGGGATCTGCTTTCAACTCG
EXOC3	GAAGATGGTTAGGGAGGCAG	AGGTAGAGCAGAGAAGGGTC
EXOC4	GCACAGTCAGCAAAAGCAAAG	TCAATTCATCCAGGTCACGG
EXOC5	TTGAGGTGGAGACTGGATATTTG	TGGTAAGTTGGTACGCTGTC
EXOC6	TCCAAACACAGCCCTTACTC	CCATTCACCAAACTTCTCAGC
EXOC6B	CAAACTGAGGGACCAGATGAA	CTTACTTGAGGCAGGTAGGTATG
EXOC7	TTCCCTACTCCCCTGCTATC	TTTCCCATCTAGACCATGCTG
EXOC8	AGTGAGAAAAGGCGAAGGG	TCCACCTTCTCTTCCTCTACC
GAPDH	AATCCCATCACCATCTTCCAG	AAATGAGCCCCAGCCTTC
MICAL3	GAACAAAGTGAAGTACATGGCG	TGGCAGAAGTAGCATGTGTC
PIP5K1A	GGCACAAGTGACAACAAAGG	CAAAGGTGGAGTCTGAGGTAAA
PIP5K1B	GCACATCACTACCCAGACTTTA	GAGGTTCACTGCAGATGGAATA
PIP5K1C	GACTTCCGCTTCAAGACCTATG	CTCATTGCACAGGGAGTACAA
PPFIA1	GAGGACATCAGGGACATAAGG	CCAAACAAGCGGCCAATG
RAB6A	CAGGTCAAGAGCGGTTCAG	CACTTTGTAGTTTGCTGGAATGAG
RALA	GGAAACATCTGCTAAAACACGAG	CTTTCTCTGATTCTCTTGGCTAAAC
RALB	CAGGAGTAAAGCCGAAGAGTG	TGCTTTTCTTGCCATTCTTGTC
RIMS1	AGTTGGAGCAGGTGGAAAG	TTTCTGTGCTTCTCTGGATGG
STXBP1	GATGCCTCAGTACCAGAAAGAG	AGTTTGTCTACGGTGCCTTG
STXBP2	TGGTGAAGACGTTGAAGGAG	GTAGAGGTTGTAGGTGCTGTG
STXBP3	CAAGGCAAACCGTTAAGAAAGG	TGGACACTGGGAACAATATGG
UNC13B	TGCTGACTACATGAACCTGC	CATCCTCATTCTCATCCAGCC
UNC13D	TCTGGGACGAGACCTTCATC	TTAAAGATCCTGCGAAGCCC
